# Supplementary material for: FLTX2: A Novel Tamoxifen Derivative Endowed with Antiestrogenic, Fluorescent, and Photosensitizer Properties
Source: Int J Mol Sci. 2021 May 19;22(10):5339. doi: 10.3390/ijms22105339 (PMC8161337; doi:10.3390/ijms22105339)
Supplement: Supplementary file 1 [file ijms-22-05339-s001.zip]

Archive with 1 entries (1 files):
- ijms-1179152-supplementary.pdf
